# Supplementary material for: JmjC Family of Histone Demethylases Form Nuclear Condensates
Source: Int J Mol Sci. 2022 Jul 11;23(14):7664. doi: 10.3390/ijms23147664 (PMC9319511; doi:10.3390/ijms23147664)
Supplement: Supplementary file 1 [file ijms-23-07664-s001.zip]

Archive with 1 entries (1 files):
- ijms-1692828-supplementary.pdf
